# Supplementary material for: Early-Phase Drive to the Precursor Pool: Chloroviruses Dive into the Deep End of Nucleotide Metabolism
Source: Viruses. 2023 Mar 31;15(4):911. doi: 10.3390/v15040911 (PMC10142491; doi:10.3390/v15040911)
Supplement: Supplementary file 1 [file viruses-15-00911-s001.zip]

Archive with 7 entries (7 files):
- Figure S1A.jpg
- Figure S1B.jpg
- Figure S1C.jpg
- Table S1.xlsx
- Table S2.xlsx
- Table S3.xlsx
- Table S4.pdf
