# Supplementary material for: Early-Phase Drive to the Precursor Pool: Chloroviruses Dive into the Deep End of Nucleotide Metabolism
Source: Viruses. 2023 Mar 31;15(4):911. doi: 10.3390/v15040911 (PMC10142491; doi:10.3390/v15040911)
Supplement: Supplementary file 1 [file viruses-15-00911-s001.zip › Table S1.xlsx]

## Sheet: Sheet1
Table S1. List of C. variabilis NC64A and PBCV-1 genes used for KEGG Mapper to the pyrimidine metabolism KEGG pathway.
Module	cvr_M00046	Pyrimidine degradation, uracil => beta-alanine, thymine => 3-aminoisobutanoate [PATH:cvr00240]
Module	cvr_M00052	Pyrimidine ribonucleotide biosynthesis, UMP => UDP/UTP,CDP/CTP [PATH:cvr00240]
Other Databases	BSID:	922220
	GO:	6220
Virus	Paramecium bursaria chlorella virus 1 (PBCV-1) [RefSeq:NC_000852.5]
Organism	Chlorella variabilis [GN:cvr]
Gene accession number	Enzyme name	EC number	KO number*	C. variabilis NC64A mRNA half-life (mpi), #	PBCV-1 mRNA expression pattern
CHLNCDRAFT_48757	aspartate carbamoyltransferase catalytic subunit of the aspartate transcarbamoylase complex	2.1.3.2	K00609	35.2	n/a
CHLNCDRAFT_49120	carbamoyl-phosphate synthase large subunit of the aspartate transcarbamoylase complex	6.3.5.5	K01955	82.2	n/a
CHLNCDRAFT_18988	carbamoyl-phosphate synthase small subunit of the aspartate transcarbamoylase complex	6.3.5.5	K01956	44.9	n/a
CHLNCDRAFT_51586	tartrate-resistant acid phosphatase type 5 of the aspartate transcarbamoylase complex	3.1.3.2	K01078	37.4	n/a
CHLNCDRAFT_137490	carbamoyl-phosphate synthase / aspartate carbamoyltransferase / dihydroorotase	3.5.2.3	K11540	22.7	n/a
CHLNCDRAFT_22067	dihydroorotate dehydrogenase	1.3.5.2	K00254	24.4	n/a
CHLNCDRAFT_135487	uridine monophosphate synthetase	2.4.2.10	K13421	29	n/a
CHLNCDRAFT_141713	UMP-CMP kinase	2.7.4.14	K13800	23.4	n/a
CHLNCDRAFT_30376	nucleoside-diphosphate kinase	2.7.4.6	K00940	581	n/a
CHLNCDRAFT_48510	nucleoside-diphosphate kinase	2.7.4.6	K00940	38	n/a
CHLNCDRAFT_48451	nucleoside-diphosphate kinase	2.7.4.6	K00940	26.6	n/a
CHLNCDRAFT_33815	uridine kinase	2.7.1.48	K00876	25.8	n/a
CHLNCDRAFT_29511	uridine kinase	2.7.1.48	K00876	34.5	n/a
CHLNCDRAFT_52890	uridine kinase	2.7.1.48	K00876	78.4	n/a
CHLNCDRAFT_57826	5'-nucleotidase	3.1.3.5	K01081	186.4	n/a
CHLNCDRAFT_58625	5'-nucleotidase	3.1.3.5	K01081	27	n/a
CHLNCDRAFT_137869	uridine phosphorylase	2.4.2.3	K00757	45.4	n/a
CHLNCDRAFT_27683	uracil phosphoribosyltransferase	2.4.2.9	K00761	25.3	n/a
CHLNCDRAFT_55724	dihydropyrimidine dehydrogenase (NADP+)	1.3.1.2	K00207	25	n/a
CHLNCDRAFT_31559	dihydropyrimidine dehydrogenase (NADP+)	1.3.1.2	K00207	23.2	n/a
CHLNCDRAFT_48832	dihydropyrimidinase	3.5.2.2	K01464	n/d	n/a
CHLNCDRAFT_135828	beta-ureidopropionase	3.5.1.6	K01431	18.1	n/a
CHLNCDRAFT_34065	beta-ureidopropionase	3.5.1.6	K01431	34.5	n/a
CHLNCDRAFT_10712	ribonucleoside-diphosphate reductase subunit M2	1.17.4.1	K10808	32.6	n/a
CHLNCDRAFT_57791	ribonucleoside-diphosphate reductase subunit M2	1.17.4.1	K10808	n/d	n/a
CHLNCDRAFT_34102	ribonucleoside-diphosphate reductase subunit M2	1.17.4.1	K10808	25.2	n/a
CHLNCDRAFT_14766	dCTP diphosphatase	3.6.1.12	K16904	13.9	n/a
CHLNCDRAFT_27939	dUTP pyrophosphatase	3.6.1.23	K01520	28.3	n/a
CHLNCDRAFT_33857	cytidine deaminase	3.5.4.5	K01489	27	n/a
CHLNCDRAFT_18754	cytidine deaminase	3.5.4.5	K01489	37.8	n/a
CHLNCDRAFT_13299	dCMP deaminase	3.5.4.12	K01493	29.1	n/a
CHLNCDRAFT_25389	thymidine kinase	2.7.1.21	K00857	20.9	n/a
CHLNCDRAFT_20952	dTMP kinase	2.7.4.9	K00943	21.9	n/a
CHLNCDRAFT_136920	pseudouridylate synthase	4.2.1.70	K16329	20.9	n/a
CHLNCDRAFT_30873	dihydrofolate reductase / thymidylate synthase	2.1.1.45	K13998	80.8	n/a
CHLNCDRAFT_137835	5'/3'-nucleotidase	3.1.3.5	K03787	25.3	n/a
NP_048832.1	Ribonucleotide reductase (small subunit)	1.17.4.1	K00524	n/a	early
NP_048985.1	Ribonucleotide reductase (large subunit)	1.17.4.1	K00524	n/a	early
NP_048547.1	Cytosine deaminase	3.5.4.1	K01485	n/a	early
NP_048517.1	Aspartate/ornithine carbamoyltransferase	2.1.3.2	K11540	n/a	early
NP_048907.1	dUTP pyrophosphatase	3.6.1.23	K01520	n/a	early-late
NP_048773.1	Deoxynucleoside kinase/Dephospho-coenzyme A kinase/Deoxyadenosine/deoxycytidine kinase	2.7.4.14	K13800	n/a	early-late
NP_048784.1	Thioredoxin in the ribonucleotide reductase complex	1.8.1.9	K00384	n/a	early-late
NP_048952.1	dCMP deaminase	3.5.4.12	K01493	n/a	early-late
NP_048952.1	dCMP deaminase	3.5.4.13	K01494	n/a	early-late
NP_049030.1	Thymidylate synthase X	2.1.1.148	K03465	n/a	early-late
#, Half-life calculator (https://www.calculator.net/half-life-calculator.html?type=1&nt=23.4&n0=34.2&t=60&t12=&x=116&y=22) using data from Rowe JM, Jeanniard A, Gurnon JR, Xia Y, Dunigan DD, et al. (2014) Global Analysis of Chlorella variabilis NC64A mRNA Profiles during the Early Phase of Paramecium bursaria Chlorella Virus-1 Infection. PLoS ONE 9(3): e90988. doi:10.1371/journal.pone.0090988
n/d, no sequence reads detected
%, PBCV-1 transcriptional profile [Blanc et al. 2014]; values of 1.1 and 1.2 indicate early phase expression, values of 2.1. and 2.2 indicate late phase expression
n/a, not applicable to the analysis
*KEGG pathway number
