# Supplementary material for: Early-Phase Drive to the Precursor Pool: Chloroviruses Dive into the Deep End of Nucleotide Metabolism
Source: Viruses. 2023 Mar 31;15(4):911. doi: 10.3390/v15040911 (PMC10142491; doi:10.3390/v15040911)
Supplement: Supplementary file 1 [file viruses-15-00911-s001.zip › Table S2.xlsx]

## Sheet: MRM transitions
Table S2. List of MRM transitions optimized for each compound with declustering potential (DP) and collision energy (CE) values, as well as retention times (Rt). Internal standards are grayed out.
Compound	Abbreviations	Q1	Q3	CE	DP	Rt
Carbamyl-aspartic acid	-	175	132	-15	-42	9.9
Cytidine	-	242	109	-20	-23	4.5
Deoxycytidine diphosphate	dCDP	386	79	-78	-44	12.2
Deoxycytidine triphosphate	dCTP	466	159	-36.5	-75	13.9
Cytidine diphosphate	CDP	402	79	-83	-52	12.2
Cytidine triphosphate	CTP	482	159	-33	-50	13.9
Uridine	-	243	200	-16	-23	3.7
Uridine monophosphate	UMP	323	79	-63	-51	10.4
Uridine diphosphate	UDP	403	79	-79	-36	12.5
Uridine triphosphate	UTP	483	159	-36	-29	14.1
Deoxyuridine	-	227	184	-16	-84	2.9
Deoxyuridine monophosphate	dUMP	307	79	-71	-25	10.3
Deoxyuridine triphosphate	dUTP	467	79	-99	-42	14.1
Thymidine	-	241	125	-15.5	-67	2.5
Thymidine monophosphate	dTMP	321	195	-22	-70	10.2
Thymidine diphosphate	dTDP	401	79	-76	-33	12.2
Thymidine triphosphate	dTTP	481	159	-28	-70	13.9
Deoxyadenosine triphosphate	dATP	490	159	-30	-79	14.4
Adenosine triphosphate	ATP	506	159	-32	-70	14.4
Deoxyguanosine triphosphate	dGTP	506	159	-34	-69	15.3
Guanosine triphosphate	GTP	522	159	-33	-80	15.3
13C9-UTP	-	492	394	-28	-150	14.1
13C915N3-dCTP	-	478	380	-28	-130	13.9
13C1015N2-dTTP	-	493	395	-27	-102	13.9
13C1015N5-dATP	-	505	159	-34	-84	14.4
13C1015N5-dGTP	-	521	159	-33	-87	15.3
13C10-ATP	-	516	159	-39	-65	14.4
13C10-GTP	-	532	159	-39	-90	15.3
