# Supplementary material for: Early-Phase Drive to the Precursor Pool: Chloroviruses Dive into the Deep End of Nucleotide Metabolism
Source: Viruses. 2023 Mar 31;15(4):911. doi: 10.3390/v15040911 (PMC10142491; doi:10.3390/v15040911)
Supplement: Supplementary file 1 [file viruses-15-00911-s001.zip › Table S3.xlsx]

## Sheet: Sheet1
Table S3. Comprehensive data set of the analytical chemistry for the nucleotide metabolism analysis via metabolomics analyses. Values represent the mean of three biological replicates.
			total in ng (20171016 dil 10 uL inj)
Sample Name	Replicate number	Time of infection (min)	dATP	ATP	dGTP	GTP	N-carbamyl-L-aspartate	Cytidine	CDP	CTP	dCDP	dCTP	Thymidine_1	TMP	TDP	TTP	Deoxyuridine	dUMP	dUTP	Uridine*	UMP*	UDP	UTP
1-1	1	0	11.1794	2272.93	2416.7	50.8864	Not detected	86.7285	301.264	86.8612	7.636	13.4826	17.2391	35.6762	47.2502	11.278	21.4905	5.96494	Not detected	298410	7.32596e+06	917.304	143.369
1-2	1	7	6.6233	1640.97	1769.26	52.7537	Not detected	385.167	169.598	60.5841	3.10147	4.98272	16.0896	18.9852	25.6086	6.1892	16.0302	1.58027	Not detected	1.02994e+06	3.10993e+06	520.262	95.7977
1-3	1	14	16.2243	1628.21	1744.66	69.005	Not detected	422.554	141.811	54.7697	8.61475	12.2235	78.9012	83.0248	96.8699	32.9476	51.0196	4.12123	Not detected	1.49809e+06	2.70916e+06	410.34	83.6695
1-4	1	20	41.7776	1580.38	1617.95	59.9254	Not detected	596.076	183.318	60.4763	33.9139	27.1542	403.639	301.243	340.941	89.4397	237.661	14.8825	Not detected	2.00249e+06	2.86947e+06	502.462	90.9108
1-5	1	40	334.909	2240.72	2430.09	64.2477	Not detected	1024.76	458.738	185.305	224.25	331.223	872.922	456.97	1399.25	670.114	836.37	77.2916	Not detected	1.96322e+06	2.85344e+06	682.993	170.649
1-6	1	60	307.117	2271.53	2365.72	100.219	Not detected	1041.47	484.164	203.507	300.548	433.99	404.115	475.954	1394.47	664.943	538.489	105.529	Not detected	2.99316e+06	3.671e+06	801.707	203.123
1-7	1	90	136.865	1657.6	1735.82	74.7876	Not detected	732.018	266.292	115.571	144.044	199.355	125.144	310.811	508.654	261.347	170.888	182.71	Not detected	3.80563e+06	4.52061e+06	785.088	196.512
2-1	2	0	24.3382	2474.06	2644.83	87.2265	Not detected	454.005	167.139	75.5381	5.40105	15.0475	7.49258	15.0832	34.0785	13.758	12.02	4.66777	Not detected	1.20814e+06	3.28626e+06	463.201	121.154
2-2	2	7	4.814	780.733	828.814	33.0502	Not detected	271.671	67.4005	29.925	1.92619	5.0389	8.0949	10.893	12.5586	5.86989	8.70683	1.36483	Not detected	1.71857e+06	1.95573e+06	193.265	41.1345
2-3	2	14	7.57857	950.031	1007.52	55.2605	Not detected	496.398	86.8241	35.1521	4.58559	7.82758	46.7124	56.5972	45.0862	15.4502	33.1714	4.0391	Not detected	1.83033e+06	2.08397e+06	287.837	52.2744
2-4	2	20	13.4777	722.452	762.058	29.3531	Not detected	383.441	58.7119	22.2532	8.36035	13.5195	121.363	94.5588	100.182	26.7892	73.0924	7.28866	Not detected	1.90584e+06	1.63512e+06	192.232	32.8036
2-5	2	40	87.9229	709.422	763.331	46.446	Not detected	606.841	145.029	47.0795	81.8076	77.2703	484.477	285.094	520.995	157.079	364.094	40.0758	Not detected	2.01759e+06	2.50077e+06	317.62	52.7707
2-6	2	60	132.776	835.675	881.503	32.7847	Not detected	1110.69	256.276	81.2641	179.727	176.917	566.491	453.715	949.974	319.095	566.102	81.5553	Not detected	1.47997e+06	2.85344e+06	599.18	104.177
2-7	2	90	107.654	1187.84	1251.89	52.8757	Not detected	971.228	282.184	108.697	141.948	146.546	271.078	313.128	603.431	244.707	325.393	123.561	Not detected	1.94812e+06	3.55878e+06	875.144	177.092
3-1	3	0	24.2347	3002.69	3165.15	113.638	Not detected	242.36	221.484	113.136	6.32271	17.2852	10.4977	15.543	38.0895	24.9245	15.6595	5.67571	Not detected	1.0994e+06	3.2542e+06	444.429	131.614
3-2	3	7	8.39284	1271.2	1329.64	48.1895	Not detected	333.595	86.7882	39.5663	3.05148	7.34273	14.6552	15.7517	19.4788	9.37295	16.1257	2.72044	Not detected	2.10216e+06	1.95573e+06	257.097	55.9807
3-3	3	14	11.2577	1233.11	1276.71	54.1996	Not detected	349.795	86.6568	39.9306	3.36229	10.1789	33.5042	34.2172	35.1135	16.9358	27.9255	3.97552	Not detected	1.75482e+06	2.27634e+06	289.353	63.1297
3-4	3	20	15.1628	938.254	986.792	29.7888	Not detected	397.354	68.76	27.9137	8.04621	12.5897	130.202	104.438	88.1636	29.2372	75.3894	9.07828	Not detected	2.17767e+06	2.00382e+06	242.176	43.9715
3-5	3	40	152.578	1228.38	1322.19	67.3256	Not detected	667.222	223.255	91.3633	91.7925	120.828	723.432	277.232	719.944	297.396	492.657	38.6196	Not detected	1.54944e+06	2.45267e+06	486.957	104.768
3-6	3	60	176.384	1305.17	1354.48	68.7767	Not detected	850.717	292.475	123.549	167.883	230.292	537.96	329.426	857.334	399.92	491.811	58.4848	Not detected	2.01759e+06	2.83741e+06	591.749	138.798
3-7	3	90	162.056	1842.74	1941.73	62.881	Not detected	1138.12	355.686	174.28	136.434	225.555	348.17	264.104	665.745	386.037	370.196	93.1443	Not detected	2.49178e+06	3.28626e+06	1020.7	319.306
			total in ng (20170930 1 uL inj)
Sample Name	Replicate number	Time of infection (min)	dATP	ATP	dGTP	GTP	N-carbamyl-L-aspartate	Cytidine	CDP	CTP	dCDP	dCTP	Thymidine_1	TMP	TDP	dTTP	Deoxyuridine	dUMP	dUTP	Uridine	UMP	UDP	UTP
1-1	1	0	27.697	1587.39	1721.74	73.5481	Not detected	109.16	223.06	73.7662	9.12041	23.9196	31.7712	30.1313	36.8974	17.849	27.2533	8.11946	Not detected	800390	9.00382e+06	610.512	129.062
1-2	1	7	16.6988	1479.99	1519.35	101.102	Not detected	538.61	158.155	63.6294	5.37678	9.83695	41.1147	17.1709	22.1115	12.2725	25.9815	3.92665	Not detected	2.50185e+06	3.84733e+06	414.992	99.8694
1-3	1	14	19.8655	1416.93	1402.33	47.9349	Not detected	595.85	118.517	49.8915	8.55534	15.1838	191.717	74.9747	80.6621	32.0418	74.64	3.57369	Not detected	3.06061e+06	3.28626e+06	346.163	87.4397
1-4	1	20	43.7957	1442.12	1506.07	82.1524	Not detected	870.916	167.652	60.076	32.0309	34.8663	920.539	275.038	297.065	95.7697	359.412	18.7941	Not detected	4.31405e+06	3.76718e+06	433.303	108.927
1-5	1	40	292.755	1990.15	1982.12	32.4441	Not detected	1490.85	421.251	180.727	221.995	290.67	2072.65	478.021	1409.82	651.242	1318.7	80.3878	Not detected	3.90127e+06	3.39313e+06	636.002	196.1
1-6	1	60	289.312	2146.61	2195.68	77.0226	Not detected	1516.31	436.442	209.727	282.111	413.282	1005.74	455.97	1237.79	676.562	818.549	105.575	Not detected	5.78899e+06	4.22138e+06	719.306	239.862
1-7	1	90	135.189	1700.5	1754.63	64.8847	Not detected	1065.07	244.685	121.027	144.072	207.471	285.766	303.174	534.043	250.428	273.141	222.328	Not detected	7.04746e+06	5.37023e+06	768.281	237.108
2-1	2	0	64.7836	2036.12	2060.15	32.4058	Not detected	763.834	177.079	144.693	42.3526	452.92	22.3222	25.348	43.2349	45.4483	23.0391	9.37921	Not detected	2.47668e+06	2.8855e+06	402.884	224.249
2-2	2	7	20.045	707.937	735.723	37.669	Not detected	470.979	74.0408	47.1505	12.2962	150.845	30.2309	10.1472	14.9013	14.332	17.1406	4.26609	Not detected	3.14116e+06	1.54428e+06	175.424	73.3095
2-3	2	14	28.263	892.227	896.849	25.2261	Not detected	860.864	85.2515	56.6538	16.4904	137.655	152.585	51.1868	42.5516	23.5903	61.2526	5.67126	Not detected	3.30224e+06	1.80878e+06	252.029	89.4726
2-4	2	20	18.0031	693.626	699.232	22.6686	Not detected	688.138	59.8693	26.583	13.6386	69.5308	423.975	87.0513	86.1968	31.3865	147.128	6.11655	Not detected	3.37775e+06	1.43741e+06	169.482	55.4672
2-5	2	40	96.3384	686.935	712.344	18.7071	Not detected	1074.08	139.194	61.8894	90.9908	131.244	1374.59	332.092	490.006	165.852	694.759	41.4157	Not detected	3.47339e+06	2.54084e+06	294.527	79.4091
2-6	2	60	130.947	776.648	842.586	24.2896	Not detected	1885.79	202.902	88.9004	154.341	228.323	1807.11	431.358	748.492	293.282	1089.56	76.2519	Not detected	2.84919e+06	2.65306e+06	478.791	133.081
2-7	2	90	108.596	1134.16	1150.12	25.6051	Not detected	1854.33	249.246	101.463	137.225	220.652	912.103	313.085	526.123	242.22	644.474	153	Not detected	3.18143e+06	2.83206e+06	724.466	236.344
3-1	3	0	64.9235	2178.29	2339.73	26.8376	Not detected	352.392	193.557	155.78	35.3156	368.358	30.1636	24.9053	41.935	44.3433	26.937	9.68893	Not detected	2.15954e+06	2.93893e+06	351.501	212.248
3-2	3	7	29.6352	1134.29	1164.1	30.0691	Not detected	535.29	86.3461	65.5443	16.4229	170.889	47.5016	16.4317	21.0971	19.594	31.4694	5.2771	Not detected	3.91638e+06	1.66451e+06	214.038	99.3055
3-3	3	14	31.3256	1467.36	1495.94	52.4692	Not detected	781.566	122.672	71.3644	17.8341	168.378	146.236	48.4521	48.364	30.7034	76.4434	7.59472	Not detected	3.2217e+06	1.85954e+06	330.589	126.485
3-4	3	20	22.0574	849.437	864.589	30.0449	Not detected	608.237	66.4551	45.8925	15.223	86.5703	404.278	98.1071	79.7807	29.7386	153.231	8.07669	Not detected	4.0976e+06	1.75802e+06	214.203	75.5692
3-5	3	40	151.024	1129.51	1161.16	36.6992	Not detected	1052.12	180.969	92.6547	91.4208	219.35	2251.32	281.471	615.747	281.892	988.284	36.8439	Not detected	2.72334e+06	2.11336e+06	386.732	139.406
3-6	3	60	172.282	1174.68	1214.75	34.8716	Not detected	1411.11	246.917	127.939	158.697	292.409	1636.2	354.119	750.465	382.133	1009.63	62.2013	Not detected	3.62441e+06	2.39122e+06	505.438	188.334
3-7	3	90	149.701	1650.98	1791.92	69.9099	Not detected	1627.42	284.718	172.211	124.546	280.014	1001.31	299.749	597.25	364.108	652.862	98.9274	Not detected	4.66139e+06	3.25954e+06	847.916	366.051
			total in ng (20171018 1 uL inj)
Sample Name	Replicate number	Time of infection (min)	dATP	ATP	dGTP	GTP	N-carbamyl-L-aspartate	Cytidine	CDP	CTP	dCDP	dCTP	Thymidine_1	TMP	TDP	TTP	Deoxyuridine	dUMP	dUTP	Uridine	UMP	UDP	UTP
1-1	1	0	33.7421	1040.38	1090.71	34.804	Not detected	38.2332	144.788	52.5421	9.95953	26.6311	9.40601	23.8936	29.2954	15.1408	9.0841	5.86244	Not detected	528560	1.39466e+07	435.112	68.417
1-2	1	7	23.519	1087.56	1122.56	82.4336	Not detected	229.497	119.164	51.4609	7.40251	9.03577	11.9203	16.8583	21.3905	11.5163	10.0476	2.79079	Not detected	1.86758e+06	5.71756e+06	330.5	61.2501
1-3	1	14	25.3888	1127.92	1180.4	49.1538	Not detected	278.512	106.756	49.4681	9.4344	18.0847	62.0827	74.8576	75.3689	25.4996	32.4334	7.86371	Not detected	2.23505e+06	4.38168e+06	294.378	59.1202
1-4	1	20	40.6757	1182.15	1211.95	74.2202	Not detected	385.545	143.341	51.7684	28.3339	28.7543	310.968	265.139	263.385	67.5799	147.787	19.9208	Not detected	3.2217e+06	5.07634e+06	354.322	71.0202
1-5	1	40	233.788	1735.82	1776.2	56.3437	Not detected	761.395	413.739	155.03	252.133	345.985	389.39	504.636	1217.66	518.243	364.936	91.3737	Not detected	4.27882e+06	6.17176e+06	674.532	142.381
1-6	1	60	115.493	1367.77	1426.11	55.2359	Not detected	571.167	234.201	94.1385	130.441	160.518	110.286	314.161	492.501	221.337	132.167	168.133	Not detected	5.13458e+06	7.13359e+06	695.532	148.292
1-7	1	90	113.027	1400.99	1407.59	53.5562	Not detected	603.979	247.117	94.8613	130.221	153.27	122.757	336.65	529.231	223.412	133.76	178	Not detected	5.23526e+06	7.16031e+06	705.496	150.086
2-1	2	0	16.5376	2399.17	2509.58	84.7154	Not detected	424.049	186.193	73.8324	7.06909	14.4313	7.42398	20.4783	40.3076	20.2288	10.7334	7.94361	Not detected	1.69643e+06	5.26336e+06	537.964	111.219
2-2	2	7	7.4155	766.585	808.06	32.2352	Not detected	264.684	74.3541	30.1244	3.18273	4.65993	9.20767	12.3577	16.6102	4.37142	8.90752	0.998936	Not detected	2.38607e+06	3.12596e+06	212.296	41.2643
2-3	2	14	7.12607	906.77	985.631	63.7302	Not detected	496.777	95.6832	37.0046	7.1476	6.50846	55.4159	68.3308	57.7332	16.4733	31.9577	5.99696	Not detected	2.60756e+06	3.44657e+06	298.603	54.8155
2-4	2	20	12.2726	672.573	674.852	34.1586	Not detected	352.124	59.3361	21.0778	8.87409	5.59309	114.941	100.134	107.221	27.7623	62.8229	10.3659	Not detected	2.92973e+06	2.77863e+06	178.315	30.2091
2-5	2	40	75.749	658.387	676.217	31.5621	Not detected	527.687	161.635	46.8955	78.2636	71.2519	540.098	334.976	580.544	152.728	308.426	43.7698	Not detected	2.79885e+06	4.03435e+06	310.954	47.0094
2-6	2	60	111.786	763.185	783.962	43.0564	Not detected	871.921	274.724	77.7147	169.049	150.989	522.684	474.444	1033.54	291.81	438.49	83.6287	Not detected	2.17968e+06	4.75573e+06	546.758	91.1053
2-7	2	90	100.108	1035.22	1129.86	47.9817	Not detected	850.391	290.032	95.7862	142.32	133.059	308.492	349.726	693.329	222.864	257.934	141.634	Not detected	2.6579e+06	5.79771e+06	841.483	150.808
3-1	3	0	15.7783	3305.88	3404.46	68.7638	Not detected	246.648	280.509	121.316	7.77698	11.6334	10.5761	25.2674	57.8558	29.9141	15.0978	8.23675	Not detected	1.38936e+06	5.12977e+06	577.593	148.558
3-2	3	7	7.00442	1280.87	1343.41	22.8626	Not detected	308.6	98.9029	37.972	3.87057	3.30853	14.9894	19.9412	25.6142	11.9585	14.0464	2.96912	Not detected	2.51695e+06	3.36641e+06	276.173	54.618
3-3	3	14	8.78756	1198.31	1245.45	58.6029	Not detected	323.669	100.722	40.7288	4.92819	9.10689	36.1534	42.9665	44.2437	16.4777	24.6442	4.1774	Not detected	2.14444e+06	3.58016e+06	320.933	58.8754
3-4	3	20	10.4574	855.64	893.582	66.98	Not detected	341.302	73.7231	27.8564	8.69388	5.89154	135.974	119.543	100.673	28.4945	62.3559	7.98281	Not detected	2.59246e+06	3.01909e+06	247.009	40.8099
3-5	3	40	132.981	1166.17	1190.99	66.2982	Not detected	601.008	249.196	87.6687	99.5366	110.184	689.839	345.81	842.14	286.912	415.969	51.1527	Not detected	1.95315e+06	4.19466e+06	501.539	96.7104
3-6	3	60	160.365	1225.02	1250.43	58.325	Not detected	712.292	318.283	112.23	168.118	203.388	430.4	399.531	981.458	378.123	393.322	74.9604	Not detected	2.45654e+06	4.30153e+06	612.671	137.1
3-7	3	90	139.442	1680.62	1741.88	120.615	Not detected	910.966	373.576	152.463	134.128	196.459	299.709	325.835	777.554	354.774	282.23	107.997	Not detected	2.9549e+06	5.26336e+06	1037.27	281.095
